# Supplementary material for: All taxa biodiversity inventory of the Bois de Bouis estate (Var, France): a 10-year public-private partnership
Source: Biodivers Data J. 2023 Aug 10;11:e103280. doi: 10.3897/BDJ.11.e103280 (PMC10436063; doi:10.3897/BDJ.11.e103280)
Supplement: Supplementary material 1 — Results of the main arthropods inventory in France and Belgium (ENG+FR) [file bdj-11-e103280-s001.xls]

## Sheet: ENG
	Mercantour Natl Park	Forêt de la Massane Natl Reserve	Lac de Remoray National Reserve	Ravin Valbois Natl Reserve	Jean Massart Botanic garden	Païolive ecocomplex	Bois de Bouis Estate	Marais du Lavours Natl Reserve	Notre-Dame-des-Landes 'Zone to Defend'	Lauvitel Nature Reserve	Coteau de Mesnil-Soleil Natl Reserve	Orléans	Orne estuary	Coteaux du Pont-Barré Natl Reserve	Tourbière de Logné Nature Reserve	Pointe d'Arçay Nature Reserve	Marais du Grand Hazé Special Area of Conservation	Pinail Natl Reserve	Druy-Parigny
Departement code	04 – 06	66	25	25	Belgium	07-30	83	01	44	38	14	45	14	49	44	85	61	86	58
Area (ha)	136500	336	1328	234	4.5	15000	955	1800	1426	689	25	2750	326	8.52	61	172	167	135	2512
Experts' number	250+				70		92		41	16		34	16	42	28	9	20	10	33
Contact / Reference	C. Villemant	J. Garrigue	B. Tissot, H. Gens & J. Claude	D. Langlois	P. Grootaert & A. Drumont	H.-P. Aberlenc	T. Ramage & A. Lacoeuilhe	F. Darinot	Garrin & Herbrecht	J. Forêt, M. Basset, E. Clerc & R. Moine	P. Stallegger	J.-D. Chapelin-Viscardi	Livory & Stallegger	F. Herbrecht	F. Herbrecht	F. Herbrecht	Stallegger & Chéreau	Y. Sellier	M. Lagarde
Last update	2022	2022	2022	2022	2022	2016	2022	2014	2016	2022	2014	2016	2007	2015	2013	2022	2008	2016	2022
Arachnida	410			285	208		275		165									159
Scorpiones		1				1
Pseudoscorpiones		7	1			6					1		2	3	3	1	1	1	3
Palpigrades		1
Opiliones			7	15						10	8		7		2	9	11	4	1
Araneae		224	152			180		177		105	176		72	230	215	199	161		144
Acari		380	1	7		4				1			8			1	1		2
Myriapoda				23							1							1
Chilopoda	33	22			2	20			9	14				6		2			10
Diplopoda	12	8			3	19	1			2			3			3			2
Pauropoda		10
Symphyla		5			1
Crustacea	23	23	80	10	3	12	2	11	4	5	7		24	11		10	5	25	11
Hexapoda
Collembola	162	80	45	59	2	46	65						4
Diplura		4				1
Protura		3				1
Zygentoma		7			2
Ephemeroptera	31	34	26	17	2	2	3 (5*)		4	5	1		1					1	2
Odonata	37	23	52	14	25	47	45	44	17	1	6	39	15	18	24	16	40	49	48
Plecoptera	56	35	19	23	2		2*		3	10							1		1
Orthoptera	95	50	34	45	12	54	74		32	12	25	23	25	34	29	18	19	44	35
Phasmida	1	2				1	1		1					1		1		1
Dermaptera	5	3	2	3		3	1*		2	2	3		2			2	1		3
Embioptera	1	2					1
Blattodea	5	9				5	2		2		2			3		3	1	3	5
Mantodea	3			1		4	3									1		1	1
Psocodea		5	15		34	1	20
Thysanoptera		1			34		27
Neuroptera	39	23	21	25	25	4	9		7		3		1	4		7	4	1	5
Megaloptera	1	1	2	1	1				1									1
Raphidioptera	6	3	5	5	2		1												2
Mecoptera	4	1	4	4	4		2		3	2	2		1	2			3		3
Trichoptera	143	79	90	43	34	1	6*		11	23							6
Siphonaptera	7	5	1		2														1
Strepsiptera			1
Coleoptera	2086	1786	505	823	1371	613	410 (529*)	334	200	413	306	1023	432	102	147	269	280	155	347
Diptera	761	1367	1926	1132	1186	92	171	1318	245	162	90	34	162	48	141	49	88	39	43
Hemiptera	595	367	299	275	298	23	296		56	53	119	147	119	113	47	125	101	67	45
Hymenoptera	1317	449	508	854	221	119	166 (509*)		406	127	219	54	134	153	125	249	137	66	106
Lepidoptera	2233	588	489	949	529	732	391 (488*)		402	617	428	40	178	455	361	31	135	374	132
Total	8066	5608	4285	4613	4003	1991	1965 (2535*)	1884	1570	1564	1397	1360	1190	1183	1094	996	995	992	952

## Sheet: FR
		ATBI Mercantour	RNN Forêt de la Massane	RNN Lac de Remoray	RNN Ravin Valbois	Jardin botanique Jean Massart	Bois de Païolive	Bois de Bouis	RNN Marais du Lavours	ZAD Notre-Dame-des-Landes	ATBI Lauvitel	RNN Coteau de Mesnil-Soleil	Orléans	Estuaire de l'Orne	RNR Coteaux du Pont-Barré	Tourbière de Logné	RBD Pointe d'Arçay	Marais du Grand Hazé	RNN du Pinail	Druy-Parigny
Département(s)		04 – 06	66	25	25	Belgique	07-30	83	01	44	38	14	45	14	49	44	85	61	86	58
Surface (ha)		136500	336	1328	234	4.5	15000	955	1800	1426	689	25	2750	326	8.52	61	172	167	135	2512
Nombre d'experts		Plus de 250				70		64		41	16		34	16	42	28	9	20	10	33
Référent(s)		C. Villemant	J. Garrigue	B. Tissot, H. Gens & J. Claude	D. Langlois	P. Grootaert & A. Drumont	H.-P. Aberlenc	T. Ramage & A. Lacoeuilhe	F. Darinot	Garrin & Herbrecht	J. Forêt, M. Basset, E. Clerc & R. Moine	P. Stallegger	J.-D. Chapelin-Viscardi	Livory & Stallegger	F. Herbrecht	F. Herbrecht	F. Herbrecht	Stallegger & Chéreau	Y. Sellier	M. Lagarde
Année des données		2022	2022	2022	2022	2022	2016	2016	2014	2016	2022	2014	2016	2007	2015	2013	2022	2008	2016	2022
Arachnida		410			285	208		275		165									159
Scorpiones			1				1
Pseudoscorpiones			7	1			6					1		2	3	3	1	1	1	3
Palpigrades			1
Opiliones				7	15						10	8		7		2	9	11	4	1
Araneae			224	152			180		177		105	176		72	230	215	199	161		144
Acari			380	1	7		4				1			8			1	1		2
Myriapoda					23							1							1
Chilopoda		33	22			2	20			9	14				6		2			10
Diplopoda		12	8			3	19	1			2			3			3			2
Pauropoda			10
Symphyla			5			1
Crustacea		23	23	80	10	3	12	2	11	4	5	7		24	11		10	5	25	11
Hexapoda
Collembola		162	80	45	59	2	46	65						4
Diplura			4				1
Protura			3				1
Zygentoma			7			2
Ephemeroptera		31	34	26	17	2	2	3 (5*)		4	5	1		1					1	2
Odonata		37	23	52	14	25	47	45	44	17	1	6	39	15	18	24	16	40	49	48
Plecoptera		56	35	19	23	2		2*		3	10							1		1
Orthoptera		95	50	34	45	12	54	74		32	12	25	23	25	34	29	18	19	44	35
Phasmida		1	2				1	1		1					1		1		1
Dermaptera		5	3	2	3		3	1*		2	2	3		2			2	1		3
Embioptera		1	2					1
Blattodea		5	9				5	2		2		2			3		3	1	3	5
Mantodea		3			1		4	3									1		1	1
Psocodea			5	15		34	1	20
Thysanoptera			1			34		27
Neuroptera		39	23	21	25	25	4	9		7		3		1	4		7	4	1	5
Megaloptera		1	1	2	1	1				1									1
Raphidioptera		6	3	5	5	2		1												2
Mecoptera		4	1	4	4	4		2		3	2	2		1	2			3		3
Trichoptera		143	79	90	43	34	1	6*		11	23							6
Siphonaptera		7	5	1		2														1
Strepsiptera				1
Coleoptera		2086	1786	505	823	1371	613	410 (529*)	334	200	413	306	1023	432	102	147	269	280	155	347
Diptera		761	1367	1926	1132	1186	92	171	1318	245	162	90	34	162	48	141	49	88	39	43
Hemiptera		595	367	299	275	298	23	296		56	53	119	147	119	113	47	125	101	67	45
Hymenoptera		1317	449	508	854	221	119	166 (509*)		406	127	219	54	134	153	125	249	137	66	106
Lepidoptera		2233	588	489	949	529	732	391 (488*)		402	617	428	40	178	455	361	31	135	374	132
Total		8066	5608	4285	4613	4003	1991	1965 (2535*)	1884	1570	1564	1397	1360	1190	1183	1094	996	995	992	952

## Sheet: Legend
LEGEND
*: diversity with morphospecies included.
In bold: Bois de Bouis estate
